# Supplementary material for: Blue-light stimulation of the blind-spot constricts the pupil and enhances contrast sensitivity
Source: PLoS One. 2023 May 31;18(5):e0286503. doi: 10.1371/journal.pone.0286503 (PMC10231809; doi:10.1371/journal.pone.0286503)
Supplement: S1 Data — (CSV) [file pone.0286503.s001.csv]

Blue stimulus			Red stimulus
Y Units	cd/m2		Y Units	cd/m2
Spectral Units	uW/cm2/sr/nm		Spectral Units	uW/cm2/sr/nm
x	0.151939		x	0.651314
y	0.057424		y	0.337282
CCT	99999		CCT	976
Duv	-0.164117		Duv	-0.00187
u	0.179533		u	0.453502
v	0.15267		v	0.528401
X	45.675544		X	85.548143
Y	17.26272		Y	44.300972
Z	237.678454		Z	1.497934
M/P (Equal)	6.580369		M/P (Equal)	0.021786
M/P (D65)	5.959939		M/P (D65)	0.019732
Cyanopic Lux (Equal)	241.879267		Cyanopic Lux (Equal)	1.602672
Melanopic Lux (Equal)	113.595064		Melanopic Lux (Equal)	0.965142
Rhodopic Lux (Equal)	83.266078		Rhodopic Lux (Equal)	2.859907
Erythropic Lux (Equal)	24.405441		Erythropic Lux (Equal)	52.342909
Chloropic Lux (Equal)	42.080702		Chloropic Lux (Equal)	21.838805
D65-equivalent Lux (Cyanopic)	219.073695		D65-equivalent Lux (Cyanopic)	1.451564
D65-equivalent Lux (Melanopic)	102.88476		D65-equivalent Lux (Melanopic)	0.874144
D65-equivalent Lux (Rhodopic)	75.415341		D65-equivalent Lux (Rhodopic)	2.590261
D65-equivalent Lux (Erythropic)	22.104376		D65-equivalent Lux (Erythropic)	47.407761
D65-equivalent Lux (Chloropic)	38.113125		D65-equivalent Lux (Chloropic)	19.779735
Wavelength	Data		Wavelength	Data
380	0.002069		380	0.00024
390	0.001984		390	0.000208
400	0.001891		400	0.000172
410	0.007105		410	0.000593
420	0.045144		420	0.001224
430	0.202138		430	0.002592
440	0.559957		440	0.004419
450	0.720171		450	0.003663
460	0.390865		460	0.001369
470	0.145266		470	0.000241
480	0.057048		480	0.000076
490	0.041168		490	0.000082
500	0.057468		500	0.000169
510	0.074142		510	0.000164
520	0.06416		520	0.000326
530	0.035702		530	0.000432
540	0.013275		540	0.000287
550	0.004518		550	0.000349
560	0.002194		560	0.000387
570	0.001544		570	0.001579
580	0.001112		580	0.024574
590	0.000698		590	0.119944
600	0.000542		600	0.242812
610	0.000439		610	0.294422
620	0.000445		620	0.276955
630	0.0005		630	0.236167
640	0.000749		640	0.194906
650	0.001311		650	0.154353
660	0.001997		660	0.117319
670	0.001922		670	0.086593
680	0.001221		680	0.062503
690	0.000674		690	0.044789
700	0.000485		700	0.032027
710	0.0004		710	0.022346
720	0.000384		720	0.015241
730	0.000366		730	0.010225
