# Supplementary material for: Blue-light stimulation of the blind-spot constricts the pupil and enhances contrast sensitivity
Source: PLoS One. 2023 May 31;18(5):e0286503. doi: 10.1371/journal.pone.0286503 (PMC10231809; doi:10.1371/journal.pone.0286503)
Supplement: S2 Data — (CSV) [file pone.0286503.s002.csv]

Blue Stimulus
Y Units	cd/m2
Spectral Units	uW/cm2/sr/nm
x	0.14342
y	0.046272
CCT	99999
Duv	-0.181022
u	0.175522
v	0.127416
X	46.55595
Y	15.020537
Z	263.035084
M/P (Equal)	10.205452
M/P (D65)	9.243231
Cyanopic Lux (Equal)	242.610183
Melanopic Lux (Equal)	153.291371
Rhodopic Lux (Equal)	106.727419
Erythropic Lux (Equal)	26.61828
Chloropic Lux (Equal)	50.59523
D65-equivalent Lux (Cyanopic)	219.735697
D65-equivalent Lux (Melanopic)	138.838303
D65-equivalent Lux (Rhodopic)	96.664631
D65-equivalent Lux (Erythropic)	24.108577
D65-equivalent Lux (Chloropic)	45.824862
Wavelength	Data
380	0.001324
390	0.001233
400	0.001132
410	0.002246
420	0.005736
430	0.027998
440	0.180999
450	0.665408
460	0.901873
470	0.471048
480	0.199114
490	0.093503
500	0.042472
510	0.019077
520	0.009462
530	0.004866
540	0.002512
550	0.001319
560	0.000806
570	0.00057
580	0.000512
590	0.000748
600	0.001337
610	0.002105
620	0.002326
630	0.001845
640	0.001202
650	0.000927
660	0.001239
670	0.002095
680	0.001813
690	0.000822
700	0.000403
710	0.00024
720	0.000162
730	0.000175
