# Supplementary material for: Blue-light stimulation of the blind-spot constricts the pupil and enhances contrast sensitivity
Source: PLoS One. 2023 May 31;18(5):e0286503. doi: 10.1371/journal.pone.0286503 (PMC10231809; doi:10.1371/journal.pone.0286503)
Supplement: S3 Data — (CSV) [file pone.0286503.s003.csv]

BS Blue <1.7sPIPR	BS Red <1.7sPIPR
-3.5571	0.46767
-6.9356	0.82106
3.5674	-0.15132
1.0595	2.572
-2.9955	-1.3904
-0.088734	-0.40466
-0.45283	0.38006
1.2482	1.4955
0.18821	1.7892
-3.4684	-2.0514
-3.5132	-1.8498
-0.050336	-0.8313
-7.1425	-1.8803
-2.8972	1.0763
-7.8108	0.52578
