# Supplementary material for: Blue-light stimulation of the blind-spot constricts the pupil and enhances contrast sensitivity
Source: PLoS One. 2023 May 31;18(5):e0286503. doi: 10.1371/journal.pone.0286503 (PMC10231809; doi:10.1371/journal.pone.0286503)
Supplement: S4 Data — (CSV) [file pone.0286503.s004.csv]

BS Blue >1.8sPIPR	BS Red >1.8sPIPR
-4.0062	0.069929
-2.0005	0.47091
3.9534	-0.56427
1.3279	4.3366
0.32335	-2.0003
0.24605	-0.47038
0.22452	0.30878
1.6318	2.6432
0.49946	2.5117
0.6094	0.086994
-2.1161	-0.32275
1.5494	-1.7436
-4.8833	-0.83006
-0.040493	0.99315
-2.4864	2.1119
