# Supplementary material for: Blue-light stimulation of the blind-spot constricts the pupil and enhances contrast sensitivity
Source: PLoS One. 2023 May 31;18(5):e0286503. doi: 10.1371/journal.pone.0286503 (PMC10231809; doi:10.1371/journal.pone.0286503)
Supplement: S5 Data — (CSV) [file pone.0286503.s005.csv]

BS Blue 2s-6sAUC	BS Red 2s-6sAUC
3986.4	4123.9
4103.2	4140.3
4207	4092.1
4093.1	4237.8
4147.1	4073.9
4091.8	4087.2
4127.2	4123.9
4162	4183.7
4084.1	4182.1
4059.5	4223.2
4070.4	4060.4
4144	4099.1
3974	4054.8
4096.1	4135.8
4031	4163.5
