# Supplementary material for: Blue-light stimulation of the blind-spot constricts the pupil and enhances contrast sensitivity
Source: PLoS One. 2023 May 31;18(5):e0286503. doi: 10.1371/journal.pone.0286503 (PMC10231809; doi:10.1371/journal.pone.0286503)
Supplement: S6 Data — (CSV) [file pone.0286503.s006.csv]

BS Blue 6sPIPR	BS Red 6sPIPR
-2.649	4.65
1.2	1.07
0.07	0.04
-0.982	1.33
1.09	-0.496
0.45	1.21
1	0.3
2.27	0.34
0.53	2.06
-0.992	3.11
0.27	1.15
0.19	1.49
-1.509	-0.177
-1.228	0.42
0.02	1.44
