# Supplementary material for: Blue-light stimulation of the blind-spot constricts the pupil and enhances contrast sensitivity
Source: PLoS One. 2023 May 31;18(5):e0286503. doi: 10.1371/journal.pone.0286503 (PMC10231809; doi:10.1371/journal.pone.0286503)
Supplement: S7 Data — (CSV) [file pone.0286503.s007.csv]

1cpd before (control)	1cpd after (control)	3cpd before	3cpd after	6cpd before	6cpd after	12cpd before	12cpd after
2.142667504	2.187086643	1.903089987	1.946921557	1.89279003	1.847711656	1.57024772	1.41453927
2.124938737	2.122053048	1.935542011	2.075720714	1.559090918	1.581698709	0.783438265	0.827543026
1.791827473	1.962573502	1.534617149	1.600326279	1.029420694	0.998266287	0.453951134	0.382842334
1.681936665	1.91721463	1.575118363	1.982966661	1.2915791	1.774690718	0.965772739	1.124360063
1.995678626	2.091514981	2.292429824	2.107905397	1.659555885	1.777283529	1.259637311	1.283162277
2.283996656	2.072725532	2.207608311	2.109661363	1.946921557	1.796066708	1.326058001	1.362162387
1.974694135	1.879426069	1.540607512	1.844663963	1.236572006	1.385102784	0.783306401	0.785421046
1.982966661	1.982966661	1.982966661	1.903089987	1.823908741	1.598599459	1.071604148	1.102922997
2.119186408	2.070581074	2.040958608	1.991399828	1.70333481	1.68613278	1.084072788	1.101823517
2.045757491	1.946921557	2.244125144	2.148741651	2.022276395	1.978810701	1.612610174	1.591760035
1.51416122	1.617283951	0.719681503	1.063829787	0.958715596	1.261609907	0.36900369	0.264451108
0.929832114	0.893992371	0.978860294	1.016740269	0.408769974	0.501193855	0.121882798	0.189303223
0.841286674	2	1.106627537	1.065372602	0.867369346	0.840481461	0.260460826	0.314407873
0.845703683	1.036297251	0.824915825	0.889046942	0.436441467	0.566053918	0.107263799	0.093085463
2	0.888906448	2	2	0.951867816	1.098053181	0.351851852	0.498969163
1.978810701	1.801342913	2.004364805	1.962573502	1.525783736	1.474955193	0.975925013	0.95546024
1.89279003	1.886056648	1.473660723	1.946921557	1.692503962	1.879426069	0.985899678	1.101823517
1.924453039	1.823908741	2.026872146	1.906578315	1.576754126	1.586700236	0.903785415	0.996108834
1.872895202	1.853871964	1.928117993	1.89279003	1.571865206	1.640164518	1.043351421	1.07109231
1.607303047	1.785156152	1.46470588	1.578396073	1.076238039	1.260427656	0.461426266	0.692290077
2.040958608	1.924453039	1.93930216	1.847711656	1.565431096	1.630784143	1.013676223	1.191114133
1.950781977	1.899629455	2.040958608	2.22184875	1.696803943	1.863279433	1.045757491	1.261219442
