# Supplementary material for: Blue-light stimulation of the blind-spot constricts the pupil and enhances contrast sensitivity
Source: PLoS One. 2023 May 31;18(5):e0286503. doi: 10.1371/journal.pone.0286503 (PMC10231809; doi:10.1371/journal.pone.0286503)
Supplement: S8 Data — (CSV) [file pone.0286503.s008.csv]

0.5before (control)	0.5after (control)	1before (control)	1after (control)	3before	3after	6before	6after	9before	9after
1.279014256	1.36552273	1.500312917	1.536107011	1.707743929	1.63638802	1.600326279	1.617982957	1.331614083	1.467245621
1.467245621	1.63638802	1.696803943	1.730487056	1.806875402	1.954677021	1.460923901	1.754487332	1.232102384	1.521433504
1.386158178	1.258848401	1.617982957	1.521433504	1.609064893	1.575118363	1.36552273	1.493494968	1.407823243	1.067526235
1.55129368	1.4867824	1.707743929	1.675717545	1.935542011	1.793174124	1.779891912	1.76700389	1.442492798	1.600326279
1.63638802	1.675717545	1.835647144	1.882728704	1.866461092	1.850780887	1.779891912	1.742321425	1.331614083	1.493494968
1.583359493	1.567030709	1.707743929	1.793174124	2.017728767	2.065501549	1.793174124	1.954677021	1.591760035	1.68613278
1.326979093	1.380906669	1.730487056	1.730487056	1.866461092	1.954677021	1.91721463	1.835647144	1.591760035	1.718966633
1.424812155	1.507239611	1.707743929	1.742321425	2.040958608	2.180456064	1.91721463	2.148741651	1.779891912	1.821023053
1.436518915	1.507239611	1.68613278	1.696803943	1.821023053	2.040958608	1.821023053	1.935542011	1.43062609	1.645891561
1.473660723	1.407823243	1.675717545	1.707743929	1.707743929	1.91721463	1.76700389	1.850780887	1.543633967	1.528708289
